# Supplementary material for: Activation of ABCC Genes by Cisplatin Depends on the CoREST Occurrence at Their Promoters in A549 and MDA-MB-231 Cell Lines
Source: Cancers (Basel). 2022 Feb 11;14(4):894. doi: 10.3390/cancers14040894 (PMC8870433; doi:10.3390/cancers14040894)
Supplement: Supplementary file 1 [file cancers-14-00894-s001.zip › Table S1.xlsx]

## Sheet: Resazurin assay
Cisplatin treated	A549 Cispl.-resistant
	uM	Rep 1	Rep 2	Rep 3	Rep 4	Rep 5	Rep 6	Rep 7	Rep 8	Rep 9	Rep 10	Rep 11	Rep 12	Mean	SD	SEM		uM	Test	P value	P value summary	Significantly different (P < 0.05)?	One- or two-tailed P value?	t, df	Sum of ranks in column C,M	Mann-Whitney U
	0	45.375	113.312	141.375	108.682	103.97	87.4007	118.137	69.1304	112.733	139.108	93.4916	67.4003	100.01	28.9222	8.34937		0	Unpaired t test	0.9992	ns	No	Two-tailed	t=0,0009895, df=22	NA	NA
	0.01	87.1875	95.875	100.375	113.658	92.0064	100.095	147.757	93.964	154.738	145.523	101.537	119.912	112.719	23.8843	6.895		0.01	Unpaired t test	0.0593	ns	No	Two-tailed	t=1,989, df=22	NA	NA
	0.1	104.375	88.6875	95.75	97.7766	86.3949	90.1006	183.809	148.795	91.086	117.068	84.4885	80.4172	105.729	30.8356	8.90174		0.1	Mann Whitney test	<0,0001	****	Yes	Two-tailed	NA	87 , 213	9
	0.5	74.0625	110.438	101.75	114.717	78.2954	84.1186	149.659	88.9964	145.411	177.918	117.345	91.3378	111.171	32.0847	9.26232		0.5	Unpaired t test	<0,0001	****	Yes	Two-tailed	t=5,040, df=22	NA	NA
	1	78.375	88.75	91.75	84.648	72.8957	83.8962	127.188	77.2027	89.7235	95.5199	70.401	75.9214	86.356	15.071	4.35076		1	Mann Whitney test	<0,0001	****	Yes	Two-tailed	NA	82 , 218	4
	5	78.1875	77.1875	83.9375	82.7951	60.7729	77.1308	114.731	30.1368	64.3671	110.199	66.2502	66.6789	76.0312	22.236	6.41917		5	Unpaired t test	<0,0001	****	Yes	Two-tailed	t=6,462, df=22	NA	NA
	10	45.9375	50.8125	101.375	49.603	42.8269	43.7268	81.8343	31.6196	88.338	72.5495	52.0257	43.9699	58.7182	21.7537	6.27993		10	Unpaired t test	<0,0001	****	Yes	Two-tailed	t=5,306, df=22	NA	NA
	25	25.3125	22.125	47.25	5.5585	3.91742	2.85866	104.809	23.5702	33.6463	64.0337	67.0919	44.2888	37.0385	30.4373	8.78674		25	Mann Whitney test	0.0387	*	Yes	Two-tailed	NA	114 , 186	36
	50	3.875	6.875	5.5	1.64108	20.6882	20.847	30.9555	25.6426	28.0987	31.1778	25.1555	31.4444	19.3251	11.5808	3.34318		50	Unpaired t test	0.0004	***	Yes	Two-tailed	t=4,178, df=22	NA	NA
	100	2.25	2.5625	2.75	2.48809	2.32927	1.42933	32.2093	20.7362	26.0377	23.9113	23.3468	21.7419	13.4827	12.009	3.4668		100	Unpaired t test	0.0197	*	Yes	Two-tailed	t=2,514, df=22	NA	NA
	A549
	uM	Rep 1	Rep 2	Rep 3	Rep 4	Rep 5	Rep 6	Rep 7	Rep 8	Rep 9	Rep 10	Rep 11	Rep 12	Mean	SD	SEM
	0	111.89	119.188	68.9216	102.908	80.9641	116.128	101.829	86.9659	111.205	94.5503	124.47	80.9797	100	17.5691	5.07192
	0.01	109.82	90.5392	42.4649	62.5778	50.8983	116.881	127.959	118.26	110.629	46.6444	130.671	57.9128	88.7714	34.2007	9.87318
	0.1	65.6146	54.1563	41.0251	39.9812	55.6651	57.1525	69.3168	58.4632	49.4528	41.1002	88.0557	91.4929	59.2897	17.013	4.91136
	0.5	59.4147	48.1368	35.4559	36.3514	44.8949	67.8939	38.1432	69.9801	31.9141	30.7823	92.5142	93.8144	54.108	22.5571	6.51185
	1	50.3568	33.8304	30.1824	36.0069	37.9289	50.3427	48.6506	77.8005	31.864	34.8284	48.4389	47.5609	43.9826	13.1551	3.79766
	5	49.7768	26.585	16.9728	36.1812	19.9319	43.1119	20.611	34.9871	18.4436	17.2116	17.6794	43.8573	28.7791	12.1357	3.50339
	10	26.0695	12.6078	25.6172	22.8888	13.2028	22.3951	29.1975	35.4948	30.4296	16.1131	24.0045	26.964	23.7487	6.92679	1.99965
	25	18.2533	6.48166	9.39825	8.2568	13.0998	9.43865	20.3527	15.0946	12.9117	7.11466	19.7631	19.7309	13.3247	5.23212	1.51043
	50	5.80025	0.862466	2.2648	-0.0761615	2.24004	2.75077	7.76402	5.66491	4.02898	2.57896	15.8943	3.74828	4.46013	4.21389	1.21648
	100	7.49885	1.99486	1.88294	-0.864657	1.85924	9.43954	5.88759	5.09783	4.07054	4.05724	8.34621	4.69233	4.49688	3.01155	0.869384
Doxorubicin treated	A549 Cispl-resistant
	uM	Rep 1	Rep 2	Rep 3	Rep 4	Rep 5	Rep 6	Mean	SD	SEM								uM	Test	P value	P value summary	Significantly different (P < 0.05)?	One- or two-tailed P value?	t, df	Sum of ranks in column C,M	Mann-Whitney U
	0	102.687	72.4258	124.882	125.725	83.1746	91.0958	99.9984	21.9583	8.96622								0	Unpaired t test	0.9998	ns	No	Two-tailed	t=0,0002044, df=16	NA	NA
	0.01	95.1437	104.548	101.809	72.6494	94.8812	116.694	97.6209	14.6051	5.96368								0.01	Unpaired t test	0.0442	*	Yes	Two-tailed	t=2,184, df=16	NA	NA
	0.025	92.8655	89.2125	80.8498	128.842	92.7185	123.047	101.256	19.7007	8.04439								0.025	Unpaired t test	0.019	*	Yes	Two-tailed	t=2,609, df=16	NA	NA
	0.05	84.6593	85.4805	86.005	125.074	84.8951	102.446	94.76	16.3715	6.68496								0.05	Unpaired t test	0.0008	***	Yes	Two-tailed	t=4,147, df=16	NA	NA
	0.1	70.3363	76.3647	86.7332	76.7634	82.0736	77.341	78.2687	5.58211	2.27934								0.1	Unpaired t test	<0,0001	****	Yes	Two-tailed	t=9,844, df=16	NA	NA
	0.2	43.8266	30.4486	50.1934	60.6414	92.4764	74.2878	58.6457	22.2679	9.09266								0.2	Unpaired t test	<0,0001	****	Yes	Two-tailed	t=5,668, df=16	NA	NA
	0.3	31.3836	38.4625	41.6747	71.7144	44.2808	45.194	45.4517	13.8	5.63493								0.3	Mann Whitney test	0.0001	***	Yes	Two-tailed	NA	78 , 93	0
	0.4	22.1893	21.6643	24.8298	86.3684	34.7693	39.1035	38.1541	24.6629	10.0706								0.4	Mann Whitney test	0.0069	**	Yes	Two-tailed	NA	86 , 85	8
	0.5	22.9586	37.5581	38.8315	23.0339	25.5636	57.0465	34.1654	13.2689	5.4181								0.5	Unpaired t test	<0,0001	****	Yes	Two-tailed	t=7,005, df=16		NA
	1	23.3016	20.2141	21.6072	24.8951	24.6592	41.4934	26.0284	7.78604	3.17927								1	Mann Whitney test	0.0001	***	Yes	Two-tailed	NA	78 , 93	0
	A549
	uM	Rep 1	Rep 2	Rep 3	Rep 4	Rep 5	Rep 6	Rep 7	Rep 8	Rep 9	Rep 10	Rep 11	Rep 12	Mean	SD	SEM
	0	85.9583	111.129	102.91	105.811	111.609	82.5825	100.783	105.503	93.7142	108.885	100.296	90.819	100	9.70066	2.80042
	0.01	62.2986	85.2405	86.5342	99.0112	95.2078	68.4712	95.8383	76.56	96.1793	89.2401	72.3533	71.1471	83.1735	12.5588	3.62551
	0.025	71.6662	86.2532	65.896	81.2705	95.1001	56.9949	94.8741	92.3363	75.5172	80.2375	100.583	68.109	80.7365	13.5461	3.91054
	0.05	61.7255	72.2422	56.5256	65.4854	69.7942	40.2707	66.1338	73.5152	67.0122	40.7125	92.4779	61.5667	63.9552	14.1138	4.07442
	0.1	47.9548	50.1388	46.7279	54.0215	42.9416	44.4662	43.8251	33.5364	54.1781	34.1144	36.5928	51.6589	45.0131	7.22736	2.08642
	0.2	23.5289	17.4387	29.1617	17.5639	24.1044	21.5827	16.6187	15.2377	21.8419	30.4772	17.3714	23.3385	21.5221	4.91533	1.41897
	0.3	9.70982	15.5107	5.39465	17.644	6.14832	11.7691	26.3982	14.6879	29.0785	4.2603	13.2176	10.8318	13.7209	7.75048	2.23744
	0.4	4.73528	8.74162	5.5115	2.29526	5.70639	4.50214	11.5571	25.1796	44.392	5.63159	6.37182	2.12749	10.5626	12.2976	3.55012
	0.5	6.05959	3.55285	1.86963	0.604889	1.48874	1.12415	10.3245	11.94	14.0334	0.95058	3.25381	0.189051	4.61593	4.84882	1.39977
	1	5.45586	5.79807	3.02423	-0.298301	0.12153	0.527551	6.5681	7.25845	7.53235	1.41389	0.8707	2.66003	3.41104	2.94933	0.851424
Paclitaxel treated	A549 Cispl.-resistant
	uM	Rep 1	Rep 2	Rep 3	Rep 4	Rep 5	Rep 6	Rep 7	Rep 8	Rep 9	Rep 10	Rep 11	Rep 12	Mean	SD	SEM		uM	Test	P value	P value summary	Significantly different (P < 0.05)?	One- or two-tailed P value?	t, df	Sum of ranks in column C,M	Mann-Whitney U
	0	107.017	104.792	88.2487	96.887	100.527	102.634	116.036	97.8304	86.1285	77.822	99.1977	122.986	100.009	12.4401	3.59127		0	Unpaired t test	0.9992	ns	No	Two-tailed	t=0,0009895, df=22	NA	NA
	0.0005	97.6041	105.168	82.6013	108.19	94.205	89.5594	135.096	100.109	133.383	151.61	112.362	177.302	115.599	28.2247	8.14802		0.0005	Unpaired t test	0.0593	ns	No	Two-tailed	t=1,989, df=22	NA	NA
	0.001	83.2858	89.1386	75.0713	75.1916	76.4368	86.1877	147.86	124.893	91.1032	116.766	79.471	121.968	97.2811	24.2451	6.99917		0.001	Mann Whitney test	<0,0001	****	Yes	Two-tailed	NA	87 , 213	9
	0.005	73.8163	70.3936	80.9983	86.705	65.5172	68.5824	99.0517	94.0403	89.153	89.564	77.4524	105.312	83.3822	12.6558	3.65351		0.005	Unpaired t test	<0,0001	****	Yes	Two-tailed	t=5,040, df=22	NA	NA
	0.01	74.1586	80.0856	84.8374	77.1935	77.7299	70.3544	88.8243	66.9099	64.4027	72.9039	87.614	80.3287	77.1119	7.77194	2.24363		0.01	Mann Whitney test	<0,0001	****	Yes	Two-tailed	NA	82 , 218	4
	0.1	64.227	82.4301	52.0993	73.4195	68.7356	60.613	71.8697	56.1464	60.287	55.0852	61.6755	69.1899	64.6482	8.78088	2.5349		0.1	Unpaired t test	<0,0001	****	Yes	Two-tailed	t=6,462, df=22	NA	NA
	0.5	47.2904	30.8614	100.342	32.7586	34.7222	60.2969	65.8475	54.6917	65.2716	61.8028	80.2236	97.7866	60.9913	23.2334	6.70709		0.5	Unpaired t test	<0,0001	****	Yes	Two-tailed	t=5,306, df=22	78 , 93	0
	1	55.3679	50.308	56.9253	44.2816	46.2452	33.8123	71.9641	52.0256	65.4602	53.4141	49.8893	52.1525	52.6538	9.73764	2.8111		1	Mann Whitney test	0.0387	*	Yes	Two-tailed	NA	114 , 186	36
	5	39.8745	32.7439	29.4353	25.3352	33.9559	41.954	73.1109	55.9229	52.6611	53.2315	50.3652	45.9053	44.5413	13.4832	3.89238		5	Unpaired t test	0.0004	***	Yes	Two-tailed	t=4,178, df=22	NA	NA
	10	37.992	52.7096	29.7775	37.069	24.9042	22.5575	55.8485	47.8751	39.9116	55.705	51.7264	45.9938	41.8392	11.691	3.37499		10	Mann Whitney test	0.0197	*	Yes	Two-tailed	t=2,514, df=22	78 , 93	0
	A549
	uM	Rep 1	Rep 2	Rep 3	Rep 4	Rep 5	Rep 6	Rep 7	Rep 8	Rep 9	Rep 10	Rep 11	Rep 12	Mean	SD	SEM
	0	94.1652	111.196	94.636	103.846	111.104	85.0494	110.164	104.82	85.0138	107.204	119.587	73.2064	100.53	14.2029	4.10014
	0.0005	85.5884	86.2556	73.5413	91.5048	96.8102	97.4428	87.219	93.5782	74.8319	85.0893	86.0777	76.5899	86.2673	8.40016	2.42499
	0.001	82.3438	78.4735	72.1901	70.5137	98.0661	76.2764	72.4086	60.0961	68.9028	81.4319	76.5678	77.6214	75.6862	9.40901	2.71623
	0.005	67.1808	75.4831	59.9812	53.5532	72.0934	74.3121	62.0247	64.3228	56.1538	51.4148	71.6275	47.7022	62.6063	9.77434	2.82169
	0.01	71.3334	78.8748	50.0038	54.093	79.5215	82.6028	43.141	75.4599	41.2024	29.8665	44.411	42.1709	56.4861	18.9545	5.47186
	0.1	83.5594	36.1841	22.6164	28.1898	72.9901	58.0178	32.8217	40.8409	36.4224	13.6765	25.7225	23.372	35.5322	16.994	4.90588
	0.5	52.154	30.5835	33.7439	28.7078	55.1888	30.8305	31.1254	27.1068	21.1858	30.0923	26.8814	34.7281	31.834	8.56509	2.4726
	1	44.3701	25.3365	45.963	24.8237	27.1238	32.1086	38.777	25.9638	22.9043	23.9138	32.217	34.7256	30.3507	7.22973	2.0871
	5	35.3144	25.479	35.0594	25.1351	36.6904	38.5863	32.741	14.6126	20.5737	17.9244	13.4031	20.0231	25.4753	9.03849	2.60926
	10	37.403	32.7413	29.2883	24.5552	20.7795	34.9517	24.6229	19.6288	18.3101	31.1885	5.9402	25.4942	24.3183	8.15975	2.35559

## Sheet: ABC expression cispl. resistant
		Rep 1	Rep 2	Rep 3	Rep 4	Rep 5	Rep 6	Rep 7	Rep 8	Rep 9	Rep 10	Rep 11	Rep 12	Rep 13	Rep 14	Rep 15	Rep 16	Rep 17	Rep 18	Rep 19	Rep 20	Mean	SD	SEM
ABCC2	A549 wt	0.83801	0.857746	1.1936	0.933871	1.00686	1.19128	1.11298	1.07931	0.723888	1.06245											1	0.157819	0.0499066
	A549 cispl	0.733611	0.274045	0.104561	0.40901	2.07927	0.381074	0.51861	0.759251	1.24614	0.685012	0.853516	0.618633	1.24084	1.1639	0.528293	0.916527	0.589766	0.924808	0.764178	0.583356	0.76872	0.432923	0.0968044
ABCC3	A549 wt	0.955615	0.978119	1.12296	0.878603	0.947275	1.06867	0.998422	1.1492	0.770763	1.13125											1.00009	0.121033	0.0382738
	A549 cispl	0.744477	0.278103	0.0500321	0.19571	0.994922	0.798631	1.08687	1.14919	1.88614	1.03683	1.15247	0.835313	1.95424	1.83305	0.832023	1.59582	1.02688	1.92514	1.59076	1.21435	1.10905	0.564036	0.126122
ABCC5	A549 wt	0.737943	0.755321	0.75657	0.591939	0.638205	1.29613	1.21093	1.51177	1.01394	1.48815											1.00009	0.352419	0.111445
	A549 cispl	1.3024	0.486517	0.0288924	0.113018	0.574545	0.273849	0.372685	0.472673	0.775785	0.426455	0.576583	0.417911	1.85244	1.73757	0.788682	1.059	0.681444	1.62065	1.33916	1.02228	0.796127	0.535668	0.119779
ABCC10	A549 wt	0.959012	0.981597	0.906497	0.709241	0.764676	1.07085	1.00046	1.36326	0.914333	1.34197											1.00119	0.213938	0.0676531
	A549 cispl	7.51072	5.93789	3.96787	15.5211	8.90381	5.0648	5.4491	5.34217	7.20288	5.21094	3.9314	7.8495	3.14911	2.95383	5.34074	2.40846	5.54979	5.30163	5.24924	5.19027	5.85176	2.80122	0.626372
ABCG2	A549 wt	1.20851	1.23697	1.36721	1.0697	1.15331	0.803896	0.751055	0.907408	0.608594	0.893232											0.999988	0.244139	0.0772036
	A549 cispl	1.10244	0.411824	0.102322	0.400252	2.03474	0.367214	0.499747	0.696098	1.14249	0.628033	0.640216	0.464032	1.02737	0.96366	0.437405	0.606249	0.390109	1.31606	1.08747	0.830151	0.757394	0.442236	0.098887
ABCC1	A549 wt	1.08634	0.849949	0.916381	1.17982	0.791301	1.16139															0.997531	0.166652	0.0680353
	A549 cispl	55966.3	218923	1.11293e+06	66318.6	108847	59834	72714.9	68205.8	30958.6	124737	103071	78682.3									175099	299219	86377
		Test	P value	P value summary	Significantly different (P < 0.05)?	One- or two-tailed P value?	t, df	Sum of ranks in column C,M	Mann-Whitney U
	ABCC2	Unpaired t test	0.9998	ns	No	Two-tailed	t=0,0002044, df=16	NA	NA
	ABCC3	Unpaired t test	0.0442	*	Yes	Two-tailed	t=2,184, df=16	NA	NA
	ABCC5	Unpaired t test	0.019	*	Yes	Two-tailed	t=2,609, df=16	NA	NA
	ABCC10	Unpaired t test	0.0008	***	Yes	Two-tailed	t=4,147, df=16	NA	NA
	ABCG2	Unpaired t test	<0,0001	****	Yes	Two-tailed	t=9,844, df=16	NA	NA
	ABCC1	Unpaired t test	<0,0001	****	Yes	Two-tailed	t=5,668, df=16	NA	NA

## Sheet: ChIP RCOR LSD1 HDAC
Non-resistant A549	Target	Rep 1	Rep 2	Mean	SD	SEM					Target	Test	P value	P value summary	Significantly different (P < 0.05)?	One- or two-tailed P value?	t, df	Sum of ranks in column C,M	Mann-Whitney U
ABCC3	IgG	0.0375699	0.0326175	0.0350937	0.00350186	0.00247619				ABCC3	RCOR	Unpaired t test	0.0286	*	Yes	Two-tailed	t=5,787, df=2	NA	NA
	RCOR	0.0699634	0.0607511	0.0653572	0.00651408	0.00460615				ABCC10	RCOR	Unpaired t test	0.3137	ns	No	Two-tailed	t=1,334, df=2	NA	NA
ABCC10	IgG	0.0362946	0.0353559	0.0358252	0.000663762	0.000383223
	RCOR	0.0341947	0.024517	0.0293559	0.00684317	0.00342159
Non-resistant A549	Target	Rep 1	Rep 2	Mean	SD	SEM					Target	Test	Mean Diff,	95,00% CI of diff,	Significant?	Summary	Adjusted P Value	A-?
ABCC3	IgG	0.0426097	0.0362738	0.0394417	0.00448016	0.00316843				ABCC3	LSD1	Dunnett's multiple comparisons test	-0.029	-0,05446 to -0,003537	Yes	*	0.0356	B
	LSD1	0.0694535	0.0674428	0.0684481	0.00142174	0.00100547					HDAC1		-0.0676	-0,09306 to -0,04214	Yes	**	0.0033	C
	HDAC1	0.114419	0.0996822	0.107051	0.0104208	0.00736975				ABCC10	LSD1	Dunnett's multiple comparisons test	0.00235	-0,007936 to 0,01264	No	ns	0.6301	B
ABCC10	IgG	0.046019	0.0397096	0.0428643	0.00446142	0.00315518					HDAC1		0.0039	-0,006386 to 0,01419	No	ns	0.3653	C
	LSD1	0.039809	0.0411842	0.0404966	0.000972429	0.000687715
	HDAC1	0.038488	0.0394439	0.0389659	0.000675893	0.000478001
Non-resistant MDA-MB-231	Target	Rep 1	Rep 2	Rep 3	Rep 4	Mean	SD	SEM			Target	Test	P value	P value summary	Significantly different (P < 0.05)?	One- or two-tailed P value?	t, df	Sum of ranks in column C,M	Mann-Whitney U
ABCC4	IgG	0.0414836	0.0414836	0.0407783	0.0412485	0.0412485	0.000332467	0.000166233		ABCC4	RCOR	Mann Whitney test	0.0286	*	Yes	Two-tailed	NA	10 , 26	0
	RCOR	0.0966776	0.0592858	0.0603112	0.384052	0.150082	0.0264399	0.0118778		ABCC10	RCOR	Unpaired t test	0.2307	ns	No	Two-tailed	t=1,334, df=6	NA	NA
ABCC10	IgG	0.0635646	0.0593079	0.0451887	0.0484321	0.0541233	0.00300996	0.00135218
	RCOR	0.0671571	0.0588729	0.0549303	0.0626598	0.060905	0.00585783	0.00263155

## Sheet: Epigenetic inhibitors
Cisplatin-resistant A549		Rep 1	Rep 2	Rep 3	Rep 4	Rep 5	Rep 6	Mean	SD	SEM								Cisplatin-resistant A549	Tukey's multiple comparisons test	Mean Diff,	95,00% CI of diff,	Significant?	Summary	Adjusted P Value
ABCC10	NT	3.1389	2.17202	2.31757	4.6763	3.23585	3.4527	3.16556	0.902957	0.368704								ABCC10	NT vs. iHDAC	0.2184	-1,286 to 1,723	No	ns	0.925	A-B
	iHDAC	2.67274	2.52978	4.09887	2.40845	2.27962	3.69355	2.94717	0.757477	0.3093									NT vs. iLSD	0.2176	-1,287 to 1,722	No	ns	0.9255	A-C
	iLSD	3.8016	2.83961	4.99358	1.97773	1.47727	2.59785	2.94794	1.27686	0.521381									iHDAC vs. iLSD	-0.0007833	-1,505 to 1,504	No	ns	>0,9999	B-C
Cisplatin-resistant A549		Rep 1	Rep 2	Rep 3	Rep 4	Rep 5	Rep 6	Mean	SD	SEM								Cisplatin-resistant A549	Tukey's multiple comparisons test	Mean Diff,	95,00% CI of diff,	Significant?	Summary	Adjusted P Value
ABCC3	NT	0.815479	0.56451	0.602159	1.12748	0.780489	0.832543	0.787109	0.201256	0.0821789								ABCC3	NT vs. iHDAC	-3.598	-6,966 to -0,2309	Yes	*	0.0356	A-B
	iHDAC	1.60734	1.52197	2.46523	5.95255	5.63641	9.12962	4.38552	3.03752	1.24031									NT vs. iLSD	-3.095	-6,463 to 0,2724	No	ns	0.0739	A-C
	iLSD	5.74188	4.29062	7.54298	1.86818	1.396	2.45419	3.88231	2.42088	0.988516									iHDAC vs. iLSD	0.5032	-2,864 to 3,871	No	ns	0.9207	B-C
Non-resistant A549		Rep 1	Rep 2	Rep 3	Rep 4	Rep 5	Rep 6	Mean	SD	SEM								Non-resistant A549	Dunn's multiple comparisons test	Mean rank diff,	Significant?	Summary	Adjusted P Value
ABCC3	-	1.27617	1.06655	0.998498	0.703595	0.93363	1.00143	0.996646	0.185956	0.0759162								ABCC3	- vs. Cispl	4.333	No	ns	>0,9999	A-B
	Cispl	1.43433	0.74008	1.0335	0.21599	0.794825	0.166109	0.730805	0.484699	0.197878									- vs. Cispl + iHDAC	-11	No	ns	0.3045	A-C
	Cispl + iHDAC	6.1716	13.4879	10.4805	11.1827	10.5807		10.3807	2.6488	1.18458									- vs. iEP300 + iHDAC	3	No	ns	>0,9999	A-D
	iEP300 + iHDAC	1.4865	0.872143	0.780906	0.989181	0.731227	0.721719	0.93028	0.290401	0.118556									- vs. Cispl + iEP300 + iHDAC	8.667	No	ns	0.8817	A-E
	Cispl + iEP300 + iHDAC	0.0581745	0.0370976	0.0238054	0.88382	0.635287	1.11172	0.458318	0.482836	0.197117									Cispl vs. Cispl + iHDAC	-15.33	Yes	*	0.0255	B-C
																			Cispl vs. iEP300 + iHDAC	-1.333	No	ns	>0,9999	B-D
																			Cispl vs. Cispl + iEP300 + iHDAC	4.333	No	ns	>0,9999	B-E
																			Cispl + iHDAC vs. iEP300 + iHDAC	14	No	ns	0.0588	C-D
																			Cispl + iHDAC vs. Cispl + iEP300 + iHDAC	19.67	Yes	**	0.0011	C-E
																			iEP300 + iHDAC vs. Cispl + iEP300 + iHDAC	5.667	No	ns	>0,9999	D-E
Cisplatin-resistant MDA-MB-231		Rep 1	Rep 2	Rep 3	Rep 4	Rep 5	Rep 6	Mean	SD	SEM								Cisplatin-resistant MDA-MB-231	Dunn's multiple comparisons test	Mean rank diff,	Significant?	Summary	Adjusted P Value
ABCC4	-	1.2625	1.6146	1.52343	1.23834	1.03076	1.24364	1.27797	0.210606	0.0859797								ABCC4	NT vs. iHDAC	-1.667	No	ns	>0,9999	A-B
	iHDAC	2.45898	2.72573	1.22927	1.14858	1.2214	1.43911	1.79876	0.738344	0.301428									NT vs. iLSD	-7.833	Yes	*	0.0331	A-C
	iLSD1	4.01276	3.91256	1.97201	2.2111	2.14157	2.26566	2.90873	0.963759	0.393453									iHDAC vs. iLSD	-6.167	No	ns	0.1363	B-C
Cisplatin-resistant MDA-MB-231		Rep 1	Rep 2	Rep 3	Rep 4	Rep 5	Rep 6	Mean	SD	SEM								Cisplatin-resistant MDA-MB-231	Dunn's multiple comparisons test	Mean rank diff,	Significant?	Summary	Adjusted P Value
ABCC10	-	4.69235	4.34111	3.11127	4.03817	3.367	3.3962	3.82435	0.627237	0.256068								ABCC10	NT vs. iHDAC	0.3333	No	ns	>0,9999	A-B
	iHDAC	5.05539	4.28319	3.40558	2.43213	3.75463	3.38133	3.71871	0.891492	0.36395									NT vs. iLSD	3.667	No	ns	0.7026	A-C
	iLSD1	7.18869	4.1734	2.74065	2.53676	2.39496	2.42316	3.57627	1.89262	0.772661									iHDAC vs. iLSD	3.333	No	ns	0.8385	B-C
Non-resistant A549		Rep 1	Rep 2	Rep 3	Rep 4	Rep 5	Rep 6	Rep 7	Rep 8	Rep 9	Rep 10	Rep 11	Rep 12	Mean	SD	SEM		Non-resistant A549	Unpaired t test	P value	P value summary	Significantly different (P < 0.05)?	One- or two-tailed P value?	t, df
ABCC10	NT	0.994864	1.05136	1.07205	0.989949	1.27478	0.959441							1.05707	0.114509	0.0467482		ABCC10	NT vs. iEp300	0.0245	*	Yes	Two-tailed	t=2,483, df=16
	iEP300	0.941623	0.598435	0.646727	0.50715	0.170292	0.288904	0.855358	1.22057	1.02629	1.13757	0.103645	0.14057	0.636427	0.401302	0.115846
Cisplatin-resistant A549		Rep 1	Rep 2	Rep 3	Rep 4	Mean	SD	SEM										Cisplatin-resistant A549	Unpaired t test	P value	P value summary	Significantly different (P < 0.05)?	One- or two-tailed P value?	t, df
ABCC10	NT	4.46351	4.46297	3.5376	3.53717	4.00031	0.534543	0.267272										ABCC10	NT vs. iEp300	0.0002	***	Yes	Two-tailed	t=7,834, df=6
	iEP300	1.81909	1.07309	1.62756	1.668	1.54694	0.326471	0.163236
Non-resistant A549		Rep 1	Rep 2	Rep 3	Rep 4	Rep 5	Rep 6	Rep 7	Rep 8	Rep 9	Rep 10	Mean	SD	SEM				Non-resistant A549	Unpaired t test	P value	P value summary	Significantly different (P < 0.05)?	One- or two-tailed P value?	t, df
ABCC3	NT	1	1	1	1							1	0	0				ABCC3	NT vs. iEp300	0.0767	ns	No	Two-tailed	t=1,936, df=12
	iEP300	0.798196	0.559987	1.33697	0.898385	0.838323	0.828869	0.621209	0.510578	0.428355	0.450939	0.727181	0.274995	0.0869609
Cisplatin-resistant A549		Rep 1	Rep 2	Rep 3	Rep 4	Rep 5	Rep 6	Mean	SD	SEM								Cisplatin-resistant A549	Unpaired t test	P value	P value summary	Significantly different (P < 0.05)?	One- or two-tailed P value?	t, df
ABCC3	NT	0.366722	0.737372	1.21836	1.44082			0.940819	0.482358	0.241179								ABCC3	NT vs. iEp300	0.696	ns	No	Two-tailed	t=0,4051, df=8
	iEP300	0.510838	1.33626	1.23061	1.0259	1.88857	0.465204	1.07623	0.537939	0.219613
Non-resistant A549		Rep 1	Rep 2	Rep 3	Rep 4	Rep 5	Rep 6	Mean	SD	SEM								Non-resistant A549	Tukey's multiple comparisons test	Mean Diff,	95,00% CI of diff,	Significant?	Summary	Adjusted P Value
ABCC10	-	1.13999	0.910493	0.843539	0.859131	1.08948	1.15645	0.999845	0.144508	0.0589952								ABCC10	NT vs. Cis	-5.706	-8,324 to -3,088	Yes	***	0.0001	A-B
	Cispl	3.65013	5	6.99587	8.20597	7.46692	8.91549	6.70573	2.00218	0.817386									NT vs. CIS Ep300	-1.441	-4,059 to 1,177	No	ns	0.3514	A-C
	Cispl + iEP300	6.14831	3.63295	2.98343	1.00486	0.33377	0.541565	2.44082	2.26141	0.923218									Cis vs. CIS Ep300	4.265	1,647 to 6,883	Yes	**	0.002	B-C
Cisplatin-resistant MDA-MB-231			Rep 1	Rep 2	Rep 3	Rep 4	Rep 5	Rep 6	Srednia	SD	SEM							Cisplatin-resistant MDA-MB-231	Tukey's multiple comparisons test	Mean Diff,	95,00% CI of diff,	Significant?	Summary	Adjusted P Value
ABCC10	-	4.69235	4.34111	3.11127	4.03817	3.367	3.3962	3.82435	0.627237	0.256068	0.256068							ABCC10	- vs. Cispl	-1.199	-2,421 to 0,02257	No	ns	0.0555	A-B
	Cispl	5.93821	6.5252	4.48365	5.83752	3.62391	3.73187	5.02339	1.23879	0.505735	0.505735								- vs. iEP300	2.791	1,570 to 4,013	Yes	****	<0,0001	A-C
	iEP300	1.49162	1.22384	0.493765	1.52197	1.1069	0.359108	1.03287	0.359108	0.146605	0.146605								- vs. iEP300/Cispl	1.514	0,2927 to 2,736	Yes	*	0.0119	A-D
	iEP300/Cispl	1.93994	1.90694	2.46738	2.25555	2.67181	2.61857	2.31003	0.33264	0.1358	0.1358								Cispl vs. iEP300	3.991	2,769 to 5,212	Yes	****	<0,0001	B-C
																			Cispl vs. iEP300/Cispl	2.713	1,492 to 3,935	Yes	****	<0,0001	B-D
																			iEP300 vs. iEP300/Cispl	-1.277	-2,499 to -0,05554	Yes	*	0.0384	C-D

## Sheet: Cisplatin
Non-resistant A549		Rep 1	Rep 2	Rep 3	Rep 4	Rep 5	Rep 6	Mean	SD	SEM		Non-resistant A549	Unpaired t test	P value	P value summary	Significantly different (P < 0.05)?	One- or two-tailed P value?	t, df
ABCC3	-	1.15408	0.837014	1.25611	0.743929	1.25612	0.743935	0.998532	0.25005	0.102083		ABCC3	NT vs. Cispl	0.2569	ns	No	Two-tailed	t=1,202, df=10
	Cispl	1.43433	0.74008	1.0335	0.21599	0.794825	0.166109	0.730805	0.484699	0.197878
Non-resistant A549		Rep 1	Rep 2	Rep 3	Rep 4	Rep 5	Rep 6	Mean	SD	SEM		Non-resistant A549	Mann Whitney test	P value	P value summary	Significantly different (P < 0.05)?	One- or two-tailed P value?	Sum of ranks in column A,B	Mann-Whitney U
ABCC10	-	0.774791	1.22578	0.872614	1.12734	0.872633	1.12737	1.00009	0.182528	0.0745167		ABCC10	NT vs. Cispl	0.0022	**	Yes	Two-tailed	21 , 57	0
	Cispl	1.65013	5	6.99587	8.20597	7.46692	10.9155	6.70573	3.13385	1.27939
Non-resistant MDA-MB-231		Rep 1	Rep 2	Rep 3	Rep 4	Rep 5	Rep 6	Mean	SD	SEM		Non-resistant MDA-MB-231	Unpaired t test	P value	P value summary	Significantly different (P < 0.05)?	One- or two-tailed P value?	t, df
ABCC4	-	0.939063	1.06079	0.969111	1.03076	0.908023	1.09192	1.00611	0.079179	0.0323247		ABCC4		0.8457	ns	No	Two-tailed	t=0,1997, df=10
	Cispl	0.871152	0.924779	0.992865	0.887171	1.31693	1.09681	1.01937	0.18903	0.0771712
Cisplatin-resistant MDA-MB-231		Rep 1	Rep 2	Rep 3	Rep 4	Rep 5	Rep 6	Mean	SD	SEM		Cisplatin-resistant MDA-MB-231	Unpaired t test	P value	P value summary	Significantly different (P < 0.05)?	One- or two-tailed P value?	t, df
ABCC10	-	1.1054	0.89422	0.847813	1.1527	1.02558	0.974422	1.00002	0.118394	0.0483342		ABCC10		<0,0001	****	Yes	Two-tailed	t=13,40, df=10
	Cispl	2.83793	2.89548	2.46925	2.82583	2.35016	2.29777	2.61274	0.270113	0.110273

## Sheet: ChIP Ep300 p53
			Rep 1	Rep 2	Rep 3	Rep 4	Average	SD	SEM				Mann Whitney test	P value	P value summary	Are medians signif. different? (P < 0.05)	One- or two-tailed P value?	Sum of ranks in column A,B	Mann-Whitney U
ABCC3	EP300/IgG	Non-res	1.42373	1.32456	1.14296	1.64994	1.3853	0.21129	0.105645			ABCC3	Non-res vs. Cispl-res	0.0571	ns	No	Two-tailed	11 , 25	1
		Cispl-res	1.50426	2.16074	1.72921	1.87965	1.81847	0.275429	0.137715
			Rep 1	Rep 2	Rep 3	Rep 4	Average	SD	SEM				Mann Whitney test	P value	P value summary	Are medians signif. different? (P < 0.05)	One- or two-tailed P value?	Sum of ranks in column A,B	Mann-Whitney U
ABCC10	EP300/IgG	Non-res	1.45585	1.5496	1.31918	1.71014	1.50869	0.164278	0.0821388			ABCC10	Non-res vs. Cispl-res	0.0286	*	Yes	Two-tailed	10 , 26	0
		Cispl-res	1.94184	2.44061	1.7531	2.70337	2.20973	0.438658	0.219329
Non-resistant A549	Target		Rep 1	Rep 2	Rep 3	Rep 4	Average	SD	SEM			Non-resistant A549	Mann Whitney test	P value	P value summary	Are medians signif. different? (P < 0.05)	One- or two-tailed P value?	Sum of ranks in column A,B	Mann-Whitney U
ABCC3	EP300	-	7.09849	7.13314	6.01087	8.42382	7.16658	0.986927	0.493463			ABCC3	- vs Cispl	0.0571	ns	No	Two-tailed	11 , 25	1
		Cispl	9.6689	9.27828	11.508	7.79549	9.56267	1.52747	0.763734
Non-resistant A549	Target		Rep 1	Rep 2	Rep 3	Rep 4	Average	SD	SEM			Non-resistant A549	Mann Whitney test	P value	P value summary	Are medians signif. different? (P < 0.05)	One- or two-tailed P value?	Sum of ranks in column A,B	Mann-Whitney U
ABCC10	EP300	-	2.2345	1.5656	1.93774	1.80538	1.88581	0.278858	0.139429			ABCC10	- vs Cispl	0.0286	*	Yes	Two-tailed	10 , 26	0
		Cispl	5.68026	4.33733	3.48851	7.06239	5.14212	1.56622	0.78311
Non-resistant A549	Target	Rep 1	Rep 2	Average	SD	SEM						Non-resistant A549	Unpaired t test	P value	P value summary	Significantly different (P < 0.05)?	One- or two-tailed P value?	t, df
ABCC10	IgG	0.0552228	0.0476516	0.0514372	0.0053537	0.00378621						ABCC10	IgG vs. p53	0.5299	ns	No	Two-tailed	t=0,6868, df=4
	p53	0.0649806	0.0459581	0.0554693	0.0134509	0.00951269
Cisplatin-resistant A549	Target	Rep 1	Rep 2	Average	SD	SEM						Cisplatin-resistant A549	Unpaired t test	P value	P value summary	Significantly different (P < 0.05)?	One- or two-tailed P value?	t, df
ABCC10	IgG	0.0544012	0.0435366	0.0489689	0.00768243	0.00543312						ABCC10	IgG vs. p53	0.0095	**	Yes	Two-tailed	t=4,668, df=4
	p53	0.0322848	0.0351549	0.0337198	0.00202944	0.00143525
Non-resistant A549	Target		Rep 1	Rep 2	Rep 1	Rep 2	Average	SD	SEM			Non-resistant A549	Mann Whitney test	P value	P value summary	Are medians signif. different? (P < 0.05)	One- or two-tailed P value?	Sum of ranks in column A,B	Mann-Whitney U
ABCC10	p53	-	1.47191	1.65618	2.04985	1.18923	1.59179	0.360734	0.180367			ABCC10	- vs Cispl	0.0286	*	Yes	Two-tailed	10 , 26	0
		Cispl	5.41098	3.55902	3.32313	5.79508	4.52205	1.2617	0.630848

## Sheet: siP53
			Rep 1	Rep 2	Rep 3	Rep 4	Rep 5	Rep 6	Rep 7	Rep 8	Rep 9	Rep 10	Rep 11	Rep 12	Mean	SD	SEM				Dunn's multiple comparisons test	Mean rank diff,	Significant?	Summary	Adjusted P Value
ABCC10	Non-res	siCTRL	1	1	1	1	1	1	1	1	1	1	1	1	1	0	0			ABCC10	Non-res siCTRL vs. Non-res sip53	7.583	No	ns	>0,9999	A-B
		sip53	0.74926	0.898163	0.79498	0.746028	0.497966	0.38219	1.37219	0.861537	0.681585	1.18519	0.770182	0.802243	0.811792	0.265216	0.0765614				Non-res siCTRL vs. Cispl-res siCTRL	-22.17	Yes	***	0.0006	A-C
	Cispl-res	siCTRL	2.89641	3.28706	1.58071	3.08912	3.99898	2.01691	1.22633	3.01086	2.98336	1.54397	2.46157	1.8557	2.49591	0.847259	0.244583				Non-res siCTRL vs. Cispl-ressip53	-17.42	Yes	*	0.0128	A-D
		sip53	2.25562	2.88561	1.16796	1.48684	3.90095	1.71193	1.19099	1.30672	2.67833	2.15486	1.68851	1.93908	2.03062	0.809636	0.233722				Non-res sip53 vs. Cispl-res siCTRL	-29.75	Yes	****	<0,0001	B-C
																					Non-res sip53 vs. Cispl-ressip53	-25	Yes	****	<0,0001	B-D
																					Cispl-res siCTRL vs. Cispl-ressip53	4.75	No	ns	>0,9999	C-D
Non-resistant A549			Rep 1	Rep 2	Rep 3	Rep 4	Rep 5	Rep 6	Mean	SD	SEM									Non-resistant A549	Unpaired t test	P value	P value summary	Significantly different (P < 0.05)?	One- or two-tailed P value?	t, df
ABCC3	siCTRL	-	1.27617	1.06655	0.998498	0.703595	0.93363	1.00143	0.996646	0.185956	0.0759162									ABCC3	siCTRL vs. siP53	0.7978	ns	No	Two-tailed	t=0,2631, df=10
		Cispl	1.43433	0.74008	1.0335	0.21599	0.794825	0.166109	0.730805	0.484699	0.197878										siCTRL Cispl vs. siP53 Cispl	0.5941	ns	No	Two-tailed	t=0,5504, df=10
		Cispl + iEP300	0.390757	0.241604	0.200492	0.0888697	0.0308879	0.050644	0.167209	0.137785	0.0562506										siCTRL Cispl + iEP300 vs. siP53 Cispl + iEP300	0.004	**	Yes	Two-tailed	t=3,709, df=10
	sip53	-	1.26534	0.710857	1.69348	1.04897	0.567852	0.979344	1.04431	0.403167	0.164592
		Cispl	8.87351e-07	8.87838e-07	8.87667e-07	1.99934	2.00044	2.00006	0.999973	1.09542	0.447201
		Cispl + iEP300	0.511694	0.264761	0.582738	0.663884	0.353462	0.783901	0.52674	0.193371	0.0789432
Non-resistant A549			Rep 1	Rep 2	Rep 3	Rep 4	Rep 5	Rep 6	Mean	SD	SEM									Non-resistant A549	Unpaired t test	P value	P value summary	Significantly different (P < 0.05)?	One- or two-tailed P value?
ABCC10	siCTRL	-	1.13999	0.910493	0.843539	0.859131	1.08948	1.15645	0.999845	0.144508	0.0589952									ABCC10	siCTRL vs. siP53	<0,0001	****	Yes	Two-tailed	t=10,03, df=10
		Cispl	3.65013	5	6.99587	8.20597	7.46692	8.91549	6.70573	2.00218	0.817386										siCTRL Cispl vs. siP53 Cispl	<0,0001	****	Yes	Two-tailed	t=6,949, df=10
		Cispl + iEP300	6.14831	3.63295	2.98343	1.00486	0.33377	0.541565	2.44082	2.26141	0.923218										siCTRL Cispl + iEP300 vs. siP53 Cispl + iEP300	0.3221	ns	No	Two-tailed	t=1,042, df=10
	sip53	-	0.264459	0.141984	0.334733	0.40294	0.208459	0.355781	0.284726	0.0981091	0.0400529
		Cispl	1.08219	1.21927	1.18219	0.801781	0.850269	0.87812	1.0023	0.181416	0.0740629
		Cispl + iEP300	2.09375	1.03533	2.25506	1.24753	0.634755	1.39312	1.44326	0.62339	0.254498
Non-resistant MDA-MB-231			Rep 1	Rep 2	Rep 3	Rep 4	Rep 5	Rep 6	Mean	SD	SEM									Non-resistant MDA-MB-231	Dunn's multiple comparisons test	Mean rank diff,	Significant?	Summary	Adjusted P Value
ABCC4	siCTRL	-	1.01738	0.988268	1.00524	0.997296	1.12336	0.876755	1.00138	0.0785757	0.0320784									ABCC4	siCTRL vs. siCTRL Cispl	7.333	No	ns	0.2173	A-B
	siCTRL	Cispl	0.859014	0.828684	0.778509	0.832105	0.580914	0.779165	0.776399	0.100885	0.0411861										siP53 vs. siP53 Cispl	-3	No	ns	>0,9999	C-D
	sip53	-	0.918446	0.426783	0.367654	0.288954	0.2748	0.270169	0.424467	0.249728	0.101951										siCTRL Cispl vs. siP53 Cispl	5.167	No	ns	0.617	B-D
	sip53	Cispl	0.757605	0.538277	0.626033	0.408807	0.671257	0.442777	0.574126	0.135397	0.0552755
Non-resistant MDA-MB-231			Rep 1	Rep 2	Rep 3	Rep 4	Rep 5	Rep 6	Mean	SD	SEM									Non-resistant MDA-MB-231	Dunn's multiple comparisons test	Mean rank diff,	Significant?	Summary	Adjusted P Value
ABCC10	siCTRL	-	1.02165	0.978002	1.03374	0.966264	0.88125	1.11875	0.999942	0.079286	0.0323684									ABCC10	siCTRL vs. siCTRL Cispl	-10	Yes	*	0.0429	A-B
	siCTRL	Cispl	4.37077	4.19272	3.23192	3.94762	3.15073	3.01745	3.65187	0.587671	0.239916										siP53 vs. siP53 Cispl	2.667	No	ns	>0,9999	C-D
	sip53	-	0.102233	0.239852	0.259334	0.359728	2.38937	2.64952	1.00001	1.18268	0.482825										siCTRL Cispl vs. siP53 Cispl	14.33	Yes	**	0.0013	B-D
	sip53	Cispl	0.0783781	0.0711461	0.223024	0.220267	2.38032	2.32733	0.883412	1.141	0.46581
Cisplatin-resistant MDA-MB-231			Rep 1	Rep 2	Rep 3	Rep 4	Rep 5	Rep 6	Mean	SD	SEM									Cisplatin-resistant MDA-MB-231	Tukey's multiple comparisons test	Mean Diff,	95,00% CI of diff,	Significant?	Summary	Adjusted P Value
ABCC4	siCTRL	-	1.66281	0.216978	1.82858	0.242778	0.927363	0.12986	0.834727	0.763006	0.311496									ABCC4	siCTRL vs. siCTRL Cispl	-0.09842	-0,9406 to 0,7437	No	ns	0.9875	A-B
	siCTRL	Cispl	1.56434	0.473176	1.22933	1.02795	0.716528	0.587546	0.933146	0.417866	0.170593										siP53 vs. siP53 Cispl	-0.4996	-1,342 to 0,3426	No	ns	0.3696	C-D
	sip53	-	1.13989	1.41735	0.759752	0.776294	0.521721	0.499179	0.852364	0.36064	0.147231										siCTRL Cispl vs. siP53 Cispl	-0.4188	-1,261 to 0,4234	No	ns	0.5186	B-D
	sip53	Cispl	1.44404	2.14965	1.19094	1.40507	0.865703	1.05611	1.35192	0.446658	0.182347
Cisplatin-resistant MDA-MB-231			Rep 1	Rep 2	Rep 3	Rep 4	Rep 5	Rep 6	Mean	SD	SEM									Cisplatin-resistant MDA-MB-231	Tukey's multiple comparisons test	Mean Diff,	95,00% CI of diff,	Significant?	Summary	Adjusted P Value
ABCC10	siCTRL	-	4.86007	3.3169	5.4191	3.63492	3.09583	1.96887	3.71595	1.24999	0.510307									ABCC10	siCTRL vs. siCTRL Cispl	0.7057	-1,070 to 2,482	No	ns	0.6864	A-B
	siCTRL	Cispl	4.41388	1.79182	3.4566	3.87915	2.15178	2.36804	3.01021	1.05436	0.430441										siP53 vs. siP53 Cispl	-0.05749	-1,833 to 1,719	No	ns	0.9997	C-D
	sip53	-	2.74535	2.29872	2.52952	2.74595	4.69173	3.04771	3.00983	0.86095	0.351481										siCTRL Cispl vs. siP53 Cispl	-0.05711	-1,833 to 1,719	No	ns	0.9997	B-D
	sip53	Cispl	3.70703	3.54042	1.57734	1.52858	4.13552	3.91505	3.06732	1.19	0.485816

## Sheet: Other ABCs
	siCTRL								Average	SD	N	SQRT	SEM			KS normality test						One-way analysis of variance			Tukey's Multiple Comparison Test	Mean Diff.	q	Significant? P < 0.05?	Summary	95% CI of diff
	ABCC2	-	0.719996	1.05655	0.684911	1.27812	0.943456	1.31296	0.999332	0.268093	6	2.44949	0.109448			KS distance	0,1846	0,2036	0,2465	0,2294		P value	0,0007		- vs Cispl	0,3142	1,608	No	ns	-0.4591 to 1.088
		Cispl	0.557494	0.967805	0.766466	0.52162	0.700951	0.596437	0.685129	0.16593	6	2.44949	0.0677406			P value	P > 0.10	P > 0.10	P > 0.10	P > 0.10		P value summary	***		- vs iHDAC	0,4007	2,051	No	ns	-0.3727 to 1.174
		iHDAC	0.527848	0.811406	1.16941	0.488215	0.455915	0.139395	0.598698	0.352001	6	2.44949	0.143704			Passed normality test (alpha=0.05)?	Yes	Yes	Yes	Yes		Are means signif. different? (P < 0.05)	Yes		- vs Cispl + iHDAC	-0,8642	4,423	Yes	*	-1.638 to -0.09087
		Cispl + iHDAC	1.88962	2.9354	1.04587	1.15257	2.803	1.355	1.86358	0.832446	6	2.44949	0.339845			P value summary	ns	ns	ns	ns					Cispl vs iHDAC	0,08645	0,4424	No	ns	-0.6869 to 0.8598
																									Cispl vs Cispl + iHDAC	-1,178	6,031	Yes	**	-1.952 to -0.4051
																									iHDAC vs Cispl + iHDAC	-1,265	6,474	Yes	***	-2.038 to -0.4915
																KS normality test						One-way analysis of variance			Tukey's Multiple Comparison Test	Mean Diff.	q	Significant? P < 0.05?	Summary	95% CI of diff
	ABCC5	-	0.877845	1.23535	0.95742	1.08069	0.765002	1.2728	1.03152	0.201156	6	2.44949	0.0821218			KS distance	0,1778	0,2651	0,2420	0,3272		P value	0,0036		- vs Cispl	-0,2856	0,7359	No	ns	-1.822 to 1.251
		Cispl	0.875549	1.4576	1.38011	1.16384	1.49982	1.52575	1.31711	0.252621	6	2.44949	0.103132			P value	P > 0.10	P > 0.10	P > 0.10	0,0436		P value summary	**		- vs iHDAC	-0,09435	0,2431	No	ns	-1.630 to 1.442
		iHDAC	0.903502	1.33189	2.29491	1.00088	0.896325	0.327642	1.12586	0.657879	6	2.44949	0.268578			Passed normality test (alpha=0.05)?	Yes	Yes	Yes	No		Are means signif. different? (P < 0.05)	Yes		- vs Cispl + iHDAC	-2,056	5,298	Yes	**	-3.592 to -0.5202
		Cispl + iHDAC	1.75192	5.54352	2.36139	1.6092	5.0919	2.16901	3.08783	1.7544	6	2.44949	0.716233			P value summary	ns	ns	ns	*					Cispl vs iHDAC	0,1913	0,4928	No	ns	-1.345 to 1.727
																									Cispl vs Cispl + iHDAC	-1,771	4,562	Yes	*	-3.307 to -0.2346
																									iHDAC vs Cispl + iHDAC	-1,962	5,055	Yes	**	-3.498 to -0.4258
																KS normality test						One-way analysis of variance			Tukey's Multiple Comparison Test	Mean Diff.	q	Significant? P < 0.05?	Summary	95% CI of diff
	ABCG2	-	1.14284	1.33959	0.830954	1.12237	0.661777	0.881258	0.996463	0.248069	6	2.44949	0.101274			KS distance	0,1941	0,1923	0,2035	0,2634		P value	P<0.0001		- vs Cispl	0,03135	0,1299	No	ns	-0.9238 to 0.9865
		Cispl	1.02048	1.41507	1.07237	0.774507	0.831352	0.6769	0.965114	0.266204	6	2.44949	0.108677			P value	P > 0.10	P > 0.10	P > 0.10	P > 0.10		P value summary	***		- vs iHDAC	0,07332	0,3038	No	ns	-0.8819 to 1.028
		iHDAC	0.885895	1.08777	1.50013	1.05141	0.784278	0.229455	0.923155	0.419127	6	2.44949	0.171108			Passed normality test (alpha=0.05)?	Yes	Yes	Yes	Yes		Are means signif. different? (P < 0.05)	Yes		- vs Cispl + iHDAC	-2,465	10,21	Yes	***	-3.420 to -1.510
		Cispl + iHDAC	2.71247	5.1491	2.4374	3.86755	3.92221	2.67817	3.46115	1.04389	6	2.44949	0.426168			P value summary	ns	ns	ns	ns					Cispl vs iHDAC	0,04197	0,1739	No	ns	-0.9132 to 0.9971
																									Cispl vs Cispl + iHDAC	-2,496	10,34	Yes	***	-3.451 to -1.541
																									iHDAC vs Cispl + iHDAC	-2,538	10,52	Yes	***	-3.493 to -1.583
	sip53															KS normality test						Unpaired t test
	ABCC2	-	0.935999	1.32882	0.85696	0.777682	1.30492	0.750075	0.992408	0.25969	6	2.44949	0.106018			KS distance	0,2527	0,2035				P value	0,1359
		Cispl + iHDAC	0.611618	0.776214	0.83087	0.433805	1.23937	0.518561	0.735073	0.289158	6	2.44949	0.118048			P value	P > 0.10	P > 0.10				P value summary	ns
																Passed normality test (alpha=0.05)?	Yes	Yes				Are means signif. different? (P < 0.05)	No
																P value summary	ns	ns
																KS normality test						Unpaired t test
	ABCC5	-	0.822611	1.11243	0.985566	0.902211	1.28896	0.976517	1.01472	0.165305	6	2.44949	0.0674857			KS distance	0,2366	0,2786				P value	0,0327
		Cispl + iHDAC	0.798583	0.606805	0.776552	0.641962	1.08486	0.742771	0.775255	0.169468	6	2.44949	0.0691851			P value	P > 0.10	P > 0.10				P value summary	*
																Passed normality test (alpha=0.05)?	Yes	Yes				Are means signif. different? (P < 0.05)	Yes
																P value summary	ns	ns
																KS normality test						Unpaired t test
	ABCG2	-	1.12092	1.21654	0.931941	0.730008	1.1625	0.83817	1.00001	0.195773	6	2.44949	0.0799239			KS distance	0,2316	0,2873				P value	0,8974
		Cispl + iHDAC	1.03109	1.048	1.17829	0.83956	1.03132	0.792986	0.986875	0.143946	6	2.44949	0.0587657			P value	P > 0.10	P > 0.10				P value summary	ns
																Passed normality test (alpha=0.05)?	Yes	Yes				Are means signif. different? (P < 0.05)	No
																P value summary	ns	ns
