# Supplementary material for: Activation of ABCC Genes by Cisplatin Depends on the CoREST Occurrence at Their Promoters in A549 and MDA-MB-231 Cell Lines
Source: Cancers (Basel). 2022 Feb 11;14(4):894. doi: 10.3390/cancers14040894 (PMC8870433; doi:10.3390/cancers14040894)
Supplement: Supplementary file 1 [file cancers-14-00894-s001.zip › Table S2.xlsx]

## Sheet: Arkusz1
Densitometry readings / control vs. sample ratios for Western blot analysis
	Densitometry values					Ratio vs control
Fig. 1C	Non-res	Cispl-res				Cispl-res
ABCC1	3403.18	9916.09				2.91378
ABCC3	6502.76	4751.1				0.730629
ABCC10	410.849	5638.69				13.7245
H3	11054.9	12294.1				1.1121
Fig. 1H	-	iHDAC	iLSD1			iHDAC	iLSD1
ABCC3	404.385	3587.79	3389.91			8.87221	8.38288
ABCC10	3377.48	2446.41	2301.87			0.724329	0.681535
H3	4692.74	5139.03	5249.79			1.0951	1.1187
Fig. 2B	-	iEp300				iEp300
ABCC10	5943.93	495.456				0.0833549
H3	22712.5	22662.8				0.997814
Fig. 2B	-	iEp300				iEp300
ABCC3	7076.88	4639.98				0.655654
H3	6302.57	6513.93				1.03354
Fig. 2F	-	Cispl				Cispl
ABCC3	3589.26	5190				1.44598
ABCC10	1379.53	6178.61				4.47879
H3	9611.54	8028.25				0.835272
Fig. 2H	-	Cispl	Cispl + iHDAC	Cispl + iHDAC +iEp300		Cispl	Cispl + iHDAC	Cispl + iHDAC +iEp300
ABCC3	15.536	396.406	3965.57	289.163		25.5153	255.25	18.6124
H3	11561.7	11143	12140.1	11624.4		0.963781	1.05003	1.00542
Fig. 2J	-	Cispl	Cispl + iEp300			Cispl	Cispl + iEp300
ABCC10	767.92	2542.26	1429.58			3.31057	1.86162
H3	10391.4	12507.5	12666.5			1.20364	1.21895
Fig. 3C	Non-res		Cispl-res
	sictrl	siP53	siCtrl	siP53		Non-res siP53	Cispl-res siP53
ABCC3	1	655.113	2751.74	3765.18		655.113	1.36829
H3	9616.02	9662.8	9644.56	9332.9		1.00486	0.967686
Fig. 3G	siCtrl		siP53
	-	Cispl	-	Cispl		siCtrl Cispl	sip53 Cispl
ABCC3	4623.76	2179.74	2950.5	1811.43		0.471421	0.613939
H3	8420.6	9016.43	10161.6	8965.55		1.07076	0.882293
P53	5453.03	6423.35	1	1		1.17794	1
Fig. 3I	siCtrl		siP53
	-	Cispl	-	Cispl		siCtrl Cispl	siP53 Cispl
ABCC10	518.749	3702.91	246.092	986.698		7.13816	4.00947
H3	11189.6	11494.5	10239	10682.1		1.02725	1.04328
P53	5655.33	6949.93	1	1		1.22892	1
Fig. 4C	-	iHDAC	iLSD1			iHDAC	iLSD1
ABCC4	1713.89	1279.06	3200.28			0.746291	1.86726
H3	17776.4	17479.1	16192			0.983276	0.910874
Fig. 4E	-	Cispl				Cispl
ABCC4	3747.79	3437.22				0.917134
ABCC10	344.627	4657.4				13.5143
H3	11512.8	11907				1.03424
Fig. 4G	-	iEp300				iEp300
ABCC4	8257	8179.76				0.990645
ABCC10	4748.48	649.577				0.136797
H3	15070.7	14773.7				0.980293
Fig. 4I	siCtrl		siP53
	-	Cispl	-	Cispl		siCtrl Cispl	siP53 Cispl
ABCC10	1629.72	5663.5	659.87	353.213		3.47514	0.535277
H3	6705.1	6672.57	6243.57	5678.62		0.995148	0.909515
P53	4039.28	6000.1	1147.18	1438.18		1.48544	1.25366
Fig. 4K	siCtrl		siP53
	-	Cispl	-	Cispl		siCtrl Cispl	siP53 Cispl
ABCC10	3600.06	3592.18	3941.18	3654.06		0.997812	0.927148
H3	9409.63	11815.4	14551	13321.9		1.25567	0.915527
P53	5683.76	5651.47	776.042	628.213		0.994318	0.809509
